# Supplementary material for: From Bench to Chairside: Collagen Scaffolds in Combination with Mesenchymal Stromal Cells for Gingival Augmentation
Source: Dent J (Basel). 2025 Oct 8;13(10):460. doi: 10.3390/dj13100460 (PMC12563031; doi:10.3390/dj13100460)
Supplement: Supplementary file 1 [file dentistry-13-00460-s001.zip]

Archive with 1 entries (1 files):
- dentistry-3808038-supplementary.pdf
